# Supplementary material for: Consumer Understanding of the Australian Dietary Guidelines: Recommendations for Legumes and Whole Grains
Source: Nutrients. 2022 Apr 22;14(9):1753. doi: 10.3390/nu14091753 (PMC9099598; doi:10.3390/nu14091753)
Supplement: Supplementary file 1 [file nutrients-14-01753-s001.zip]

Archive with 2 entries (2 files):
- Supplementary Materials S1 Survey Questions.pdf
- Supplementary Materials S2 Exemplar Quotes Table.pdf
